# Supplementary material for: Chemical Profile and Antibacterial Activity of Vitis vinifera L. cv Graciano Pomace Extracts Obtained by Green Supercritical CO2 Extraction Method Against Multidrug-Resistant Escherichia coli Strains
Source: Foods. 2024 Dec 25;14(1):17. doi: 10.3390/foods14010017 (PMC11720172; doi:10.3390/foods14010017)
Supplement: Supplementary file 1 [file foods-14-00017-s001.zip]

Archive with 2 entries (2 files):
- Foods_2024 Supplementary material _Table S1.pdf
- Foods_2024 Supplementary material_Table S2.pdf
